# Supplementary material for: Neuroprotective Terpenoids Derived from Hericium erinaceus Fruiting Bodies: Isolation, Structural Elucidation, and Mechanistic Insights
Source: Int J Mol Sci. 2025 Jul 10;26(14):6606. doi: 10.3390/ijms26146606 (PMC12294627; doi:10.3390/ijms26146606)
Supplement: Supplementary file 1 [file ijms-26-06606-s001.zip]

Archive with 1 entries (1 files):
- ijms-3732880-supplementary.pdf
